# Supplementary material for: RNA N6-Methyladenosine Affects Copper-Induced Oxidative Stress Response in Arabidopsis thaliana
Source: Noncoding RNA. 2024 Jan 19;10(1):8. doi: 10.3390/ncrna10010008 (PMC10892094; doi:10.3390/ncrna10010008)
Supplement: Supplementary file 1 [file ncrna-10-00008-s001.zip]

Archive with 1 entries (1 files):
- ncrna-2600546-supplementary.pdf
